# Supplementary material for: AAMP and MTSS1 Are Novel Negative Regulators of Endothelial Barrier Function Identified in a Proteomics Screen
Source: Cells. 2024 Sep 25;13(19):1609. doi: 10.3390/cells13191609 (PMC11476176; doi:10.3390/cells13191609)
Supplement: Supplementary file 1 [file cells-13-01609-s001.zip]

Archive with 1 entries (1 files):
- cells-3140236-supplementary.pdf
